# Supplementary material for: A macroscopic link between interhemispheric tract myelination and cortico-cortical interactions during action reprogramming
Source: Nat Commun. 2022 Jul 22;13:4253. doi: 10.1038/s41467-022-31687-5 (PMC9307658; doi:10.1038/s41467-022-31687-5)
Supplement: Supplementary file 6 — Source Data [file 41467_2022_31687_MOESM6_ESM.xlsx]

## Sheet: Fig.2
Fig.2b
Parameter 1	Parameter 2		Parameter 1	Parameter 2		Parameter 1	Parameter 2
-0.022283	0.589456		-0.949784	0.589456		-0.156606	0.589456
-0.156606	0.757269		-1.67807	0.757269		0.156606	0.757269
-0.949784	-0.247599		-0.881998	-0.247599		-0.949784	-0.247599
-0.247599	0.022283		-1.39028	0.022283		-0.111637	0.022283
-0.537227	-0.486424		-0.388322	-0.486424		-0.022283	-0.486424
0.699172	1.67807		-1.10051	1.67807		-0.537227	1.67807
-0.201893	-0.022283		-0.156606	-0.022283		-0.388322	-0.022283
-0.643345	-1.67807		-0.818042	-1.67807		-1.39028	-1.67807
0.643345	-1.10051		0.537227	-1.10051		-0.486424	-1.10051
1.02224	1.28155		0.757269	1.28155		-0.0668933	1.28155
0.340695	-0.388322		-0.589456	-0.388322		0.699172	-0.388322
-0.388322	-0.340695		0.643345	-0.340695		-0.247599	-0.340695
-1.10051	0.699172		-2.28655	0.699172		-2.28655	0.699172
0.949784	-0.818042		0.340695	-0.818042		-0.340695	-0.818042
-1.89738	2.28655		-1.89738	2.28655		-1.67807	2.28655
1.89738	-0.537227		-0.340695	-0.537227		1.39028	-0.537227
-1.18617	-0.589456		-0.201893	-0.589456		0.111637	-0.589456
0.293829	1.89738		-0.436847	1.89738		-0.818042	1.89738
-0.293829	0.486424		0.818042	0.486424		-1.10051	0.486424
-0.818042	0.949784		-1.5185	0.949784		-1.18617	0.949784
-0.699172	1.02224		-1.02224	1.02224		-1.28155	1.02224
0.589456	-1.28155		1.18617	-1.28155		0.388322	-1.28155
0.201893	-0.0668933		-0.757269	-0.0668933		-0.643345	-0.0668933
-1.67807	0.881998		-0.022283	0.881998		-1.5185	0.881998
1.10051	-0.949784		0.699172	-0.949784		2.28655	-0.949784
1.39028	-1.5185		1.28155	-1.5185		0.293829	-1.5185
-1.28155	0.436847		0.201893	0.436847		-0.589456	0.436847
0.0668933	0.340695		-0.643345	0.340695		0.0668933	0.340695
0.881998	-1.02224		1.10051	-1.02224		0.201893	-1.02224
1.18617	-1.18617		0.486424	-1.18617		0.881998	-1.18617
0.388322	-2.28655		-0.0668933	-2.28655		-0.757269	-2.28655
-0.757269	1.5185		0.589456	1.5185		-0.881998	1.5185
0.436847	0.643345		0.111637	0.643345		0.022283	0.643345
0.486424	-0.201894		1.02224	-0.201894		0.757269	-0.201894
0.247599	-0.643345		0.949784	-0.643345		1.10051	-0.643345
1.5185	-0.757269		1.89738	-0.757269		1.67807	-0.757269
-0.589456	0.388322		-1.18617	0.388322		-0.436847	0.388322
-0.436847	-0.293829		-0.111637	-0.293829		1.02224	-0.293829
-0.881998	-0.699172		1.39028	-0.699172		0.818042	-0.699172
2.28655	0.0668933		2.28655	0.0668933		1.89738	0.0668933
-1.02224	0.156606		0.156606	0.156606		-0.293829	0.156606
0.537227	-0.881998		-1.28155	-0.881998		0.949784	-0.881998
1.28155	0.111637		0.436847	0.111637		1.5185	0.111637
0.111637	0.818042		-0.537227	0.818042		0.436847	0.818042
0.818042	0.201893		-0.486424	0.201893		0.247599	0.201893
0.757269	0.537227		0.293829	0.537227		1.28155	0.537227
0.156606	-1.39028		0.881998	-1.39028		1.18617	-1.39028
-1.39028	0.293829		-0.247599	0.293829		-1.89738	0.293829
1.67807	-1.89738		1.67807	-1.89738		0.643345	-1.89738
0.022283	1.10051		0.247599	1.10051		-0.201893	1.10051
-2.28655	1.39028		-0.293829	1.39028		-1.02224	1.39028
-1.5185	-0.156606		1.5185	-0.156606		0.486424	-0.156606
-0.111637	1.18617		0.0668933	1.18617		0.537227	1.18617
-0.486424	-0.436847		-0.699172	-0.436847		-0.699172	-0.436847
-0.340695	0.247599		0.388322	0.247599		0.340695	0.247599
-0.0668933	-0.111637		0.022283	-0.111637		0.589456	-0.111637

## Sheet: Fig.3b
Fig. 3b
Parameter 1	Parameter 2		Parameter 1	Parameter 2
0.589456	-2.28655		-2.28655	2.28655
0.757269	-1.67807		-1.67807	0.022283
-0.247599	0.022283		0.022283	-0.201893
0.022283	1.28155		1.28155	0.340695
-0.486424	1.18617		1.18617	0.643345
1.67807	-1.89738		-1.89738	1.89738
-0.022283	-0.643345		-0.643345	-1.18617
-1.67807	0.818042		0.818042	1.39028
-1.10051	1.67807		1.67807	-0.247599
1.28155	-0.537227		-0.537227	0.436847
-0.388322	-1.10051		-1.10051	-0.111637
-0.340695	0.293829		0.293829	-1.10051
0.699172	0.643345		0.643345	-0.388322
-0.818042	0.589456		0.589456	0.0668933
2.28655	-1.39028		-1.39028	-1.5185
-0.537227	-1.28155		-1.28155	1.5185
-0.589456	0.0668933		0.0668933	0.156606
1.89738	-0.486424		-0.486424	1.67807
0.486424	0.881998		0.881998	-0.537227
0.949784	-1.18617		-1.18617	1.18617
1.02224	0.111637		0.111637	1.10051
-1.28155	0.388322		0.388322	-0.589456
-0.0668933	0.201893		0.201893	1.28155
0.881998	0.949784		0.949784	-1.28155
-0.949784	-0.156606		-0.156606	-0.881998
-1.5185	1.5185		1.5185	-1.67807
0.436847	-0.757269		-0.757269	0.537227
0.340695	1.39028		1.39028	-0.757269
-1.02224	0.537227		0.537227	-1.02224
-1.18617	0.436847		0.436847	-0.156606
-2.28655	1.89738		1.89738	0.247599
1.5185	-0.699172		-0.699172	0.589456
0.643345	0.156606		0.156606	-0.949784
-0.201893	0.340695		0.340695	0.949784
-0.643345	0.247599		0.247599	-0.022283
-0.757269	-0.436847		-0.436847	-0.436847
0.388322	0.699172		0.699172	0.111637
-0.293829	-0.388322		-0.388322	-0.340695
-0.699172	-0.111637		-0.111637	0.818042
0.0668933	-0.247599		-0.247599	-1.39028
0.156606	0.486424		0.486424	-0.699172
-0.881998	-0.949784		-0.949784	1.02224
0.111637	-0.0668933		-0.0668933	-0.486424
0.818042	-1.5185		-1.5185	-0.0668933
0.201893	-0.589456		-0.589456	0.881998
0.537227	-0.340695		-0.340695	0.293829
-1.39028	1.02224		1.02224	-2.28655
0.293829	-0.818042		-0.818042	0.486424
-1.89738	2.28655		2.28655	-1.89738
1.10051	-0.881998		-0.881998	-0.818042
1.39028	-1.02224		-1.02224	-0.293829
-0.156606	1.10051		1.10051	0.388322
1.18617	-0.293829		-0.293829	0.699172
-0.436847	-0.201893		-0.201893	0.201893
0.247599	-0.022283		-0.022283	-0.643345
-0.111637	0.757269		0.757269	0.757269

## Sheet: Fig.S2b+c
Figure S2b			Figure S2c
Parameter 1	Parameter 2		Parameter 1	Parameter 2
0.307388	1.09909		0.864868	0.307388
0.365982	0.473022		2.4971	0.365982
0.441437	0.435715		0.734558	0.441437
0.44693	1.02951		1.64139	0.44693
0.601273	0.926895		1.10382	0.601273
0.616837	1.30005		1.03867	0.616837
0.619888	1.99143		0.924683	0.619888
0.650482	1.04271		0.879593	0.650482
0.661163	0.775833		0.485687	0.661163
0.698242	0.507507		1.31126	0.698242
0.788879	1.05698		2.53746	0.788879
0.794601	0.907822		1.40549	0.794601
0.810089	0.789185		0.734787	0.810089
0.82077	0.85434		1.30722	0.82077
0.833893	0.603333		1.08658	0.833893
0.848084	0.761566		1.79794	0.848084
0.908051	1.1908		1.07132	0.908051
0.944214	0.944366		1.26373	0.944214
0.965195	0.646591		0.986023	0.965195
0.982971	1.20026		1.68762	0.982971
1.00853	1.21506		0.915527	1.00853
1.10382	1.06659		0.905762	1.10382
1.13068	1.04492		1.57013	1.13068
1.13487	0.986023		3.13202	1.13487
1.1454	1.60034		2.98004	1.1454
1.16394	1.18286		1.49719	1.16394
1.17188	0.91629		1.521	1.17188
1.20224	1.65878		3.71445	1.20224
1.21841	1.21338		0.904999	1.21841
1.23764	1.58592		1.70219	1.23764
1.24603	1.06697		1.49124	1.24603
1.25748	1.01456		1.41983	1.25748
1.26686	1.4122		1.57074	1.26686
1.28296	1.14914		1.67847	1.28296
1.29723	1.2175		1.57394	1.29723
1.30135	1.19766		1.41884	1.30135
1.32187	0.834045		1.09222	1.32187
1.50162	0.918808		1.06369	1.50162
1.52817	1.56677		1.53076	1.52817
1.60873	3.04985		3.05283	1.60873
1.64528	1.46195		1.31073	1.64528
1.7202	3.01003		2.70325	1.7202
1.81366	1.31958		1.68701	1.81366
1.96198	1.48094		2.8978	1.96198
1.99631	1.88034		2.15263	1.99631
2.22214	0.435867		1.01822	2.22214
2.23198	1.45027		2.39655	2.23198
2.27173	2.22534		2.66342	2.27173
2.40036	1.60904		1.45248	2.40036
2.42378	3.21503		2.2319	2.42378
2.67807	3.7204		2.21863	2.67807
2.86652	1.70044		2.51617	2.86652
2.90543	4.22729		3.44635	2.90543
2.9277	2.03476		2.82898	2.9277
3.46664	1.74049		1.2558	3.46664
3.67088	4.69955		3.21289	3.67088
